# Supplementary material for: The Influence of Vaginal HPV Self-Sampling on the Efficacy of Populational Screening for Cervical Cancer—An Umbrella Review
Source: Cancers (Basel). 2022 Nov 30;14(23):5913. doi: 10.3390/cancers14235913 (PMC9740498; doi:10.3390/cancers14235913)
Supplement: Supplementary file 1 [file cancers-14-05913-s001.zip]

Archive with 1 entries (1 files):
- cancers-2035623-supplementary.pdf
